# Supplementary material for: Bond and Antibond Resonances: A Unified Framework for Singlet Biradical Character
Source: Chemistry. 2026 Apr 8;32(23):e70968. doi: 10.1002/chem.70968 (PMC13282919; doi:10.1002/chem.70968)
Supplement: Supplementary file 2 — Supporting File 2: chem70968‐sup‐0002‐SuppMat.xyz. [file CHEM-32-e70968-s002.xyz]

6
"N2P2" @ PBE-D3/def2-TZVP (singlet, D2h)
N         -0.00000        0.00000        1.09571
N          0.00000        0.00000       -1.09571
P          0.00000        1.31768        0.00000
P         -0.00000       -1.31768       -0.00000
H          0.00000        0.00000        2.10883
H          0.00000        0.00000       -2.10883
6
"N2P2" @ PBE-D3/def2-TZVP (triplet, C2v)
H          0.00000        2.06910       -0.13514
H         -0.00000       -2.06910       -0.13514
N          0.00000        1.14915        0.30816
N         -0.00000       -1.14915        0.30816
P          1.26076       -0.00000       -0.13480
P         -1.26076        0.00000       -0.13480
6
"N2P2" @ CCSD(T)/def2-TZVP (singlet, D2h)
H          0.00000        2.10024        0.00000
H          0.00000       -2.10024        0.00000
N          0.00000        1.09163        0.00000
N          0.00000       -1.09163        0.00000
P          1.31332        0.00000        0.00000
P         -1.31332        0.00000        0.00000
6
"N2P2" @ CCSD(T)/def2-TZVP (triplet, C2v)
H          2.06210        0.00000        0.13487
H         -2.06210        0.00000        0.13487
N          1.13739        0.00000       -0.28369
N         -1.13739        0.00000       -0.28369
P          0.00000        1.26701        0.12387
P          0.00000       -1.26701        0.12387
6
"N2As2" @ PBE-D3/def2-TZVP (singlet, C2h)
H          0.23532        2.15231        0.00000
H         -0.23532       -2.15231        0.00000
N          0.00000        1.16379        0.00000
N         -0.00000       -1.16379        0.00000
As         0.00000        0.00000        1.43806
As         0.00000        0.00000       -1.43806
6
"N2As2" @ PBE-D3/def2-TZVP (triplet, C2v)
H          0.00000        2.12324       -0.07143
H         -0.00000       -2.12324       -0.07143
N         -0.00000        1.22227        0.41598
N         -0.00000       -1.22227        0.41598
As        -1.37343        0.00000       -0.08607
As         1.37343       -0.00000       -0.08607
6
"N2As2" @ CCSD(T)/def2-TZVP (singlet, D2h)
H          0.00000        2.16234        0.00000
H          0.00000       -2.16234        0.00000
N          0.00000        1.15192       -0.00000
N          0.00000       -1.15192       -0.00000
As         0.00000       -0.00000        1.42739
As        -0.00000       -0.00000       -1.42739
6
"N2As2" @ CCSD(T)/def2-TZVP (triplet, C2v)
H         -0.00000        2.11516       -0.06440
H         -0.00000       -2.11517       -0.06440
N          0.00000        1.20629        0.39449
N          0.00000       -1.20629        0.39448
As        -1.37010        0.00000       -0.07161
As         1.37010        0.00000       -0.07161
6
"N2Sb2" @ PBE-D3/def2-TZVP (singlet, C2h)
H         -0.23200        2.24859        0.00000
H          0.23200       -2.24859        0.00000
N         -0.00000        1.25709        0.00000
N         -0.00000       -1.25709        0.00000
Sb         0.00000       -0.00000        1.60658
Sb        -0.00000       -0.00000       -1.60658
6
"N2Sb2" @ PBE-D3/def2-TZVP (triplet, C2v)
H          0.00000        2.23157        0.01559
H         -0.00000       -2.23157        0.01559
N          0.00000        1.30963        0.46328
N         -0.00000       -1.30963        0.46328
Sb        -1.54013        0.00000       -0.06389
Sb         1.54013       -0.00000       -0.06389
6
"N2Sb2" @ CCSD(T)/def2-TZVP (singlet, D2h)
H          0.00000       -2.25425        0.00000
H          0.00000        2.25425        0.00000
N          0.00000       -1.24139        0.00000
N          0.00000        1.24139        0.00000
Sb         0.00000        0.00000       -1.59078
Sb         0.00000        0.00000        1.59078
6
"N2Sb2" @ CCSD(T)/def2-TZVP (triplet, C2v)
H          0.00000        2.22240        0.02685
H         -0.00000       -2.22240        0.02685
N         -0.00000        1.28766        0.43121
N          0.00000       -1.28766        0.43121
Sb        -1.53561        0.00000       -0.04308
Sb         1.53561        0.00000       -0.04308
6
"N2Bi2" @ PBE-D3/def2-TZVP (singlet, C2h)
H         -0.38604        2.26126        0.00000
H          0.38604       -2.26126        0.00000
N          0.00000        1.31489        0.00000
N         -0.00000       -1.31489        0.00000
Bi        -0.00000        0.00000        1.69157
Bi         0.00000        0.00000       -1.69157
6
"N2Bi2" @ PBE-D3/def2-TZVP (triplet, C2v)
H          0.00000        2.26571        0.02159
H         -0.00000       -2.26571        0.02159
N          0.00000        1.37053        0.52805
N         -0.00000       -1.37053        0.52805
Bi        -1.61653        0.00000       -0.04479
Bi         1.61653       -0.00000       -0.04479
6
"N2Bi2" @ CCSD(T)/def2-TZVP (singlet, C2h)
H         -0.22169        2.27615        0.00000
H          0.22169       -2.27615        0.00000
N          0.05949        1.29865        0.00000
N         -0.05949       -1.29865        0.00000
Bi         0.00000        0.00000        1.67828
Bi         0.00000        0.00000       -1.67828
6
"N2Bi2" @ CCSD(T)/def2-TZVP (triplet, C2v)
H          0.00000        2.25621        0.03541
H          0.00000       -2.25621        0.03541
N          0.00000        1.34880        0.50762
N         -0.00000       -1.34880        0.50762
Bi        -1.61077        0.00000       -0.03818
Bi         1.61077        0.00000       -0.03818
8
"P2C2^Cl" @ PBE-D3/def2-TZVP (singlet, Ci)
C          1.16726        0.08339        0.44235
C         -1.16726       -0.08339       -0.44235
H         -0.52396        2.14397        0.83204
H          0.52396       -2.14397       -0.83204
P          0.03636       -1.25264        0.17831
P         -0.03636        1.25264       -0.17831
Cl         2.85945        0.07258        0.08068
Cl        -2.85945       -0.07258       -0.08068
8
"P2C2^Cl" @ PBE-D3/def2-TZVP (triplet, C2h)
C          0.00000       -0.00000        1.15343
C          0.00000       -0.00000       -1.15343
H         -1.38142        1.84003       -0.00000
H          1.38142       -1.84003       -0.00000
P         -0.00000       -1.39354        0.00000
P          0.00000        1.39354        0.00000
Cl         0.00000       -0.00000        2.84852
Cl         0.00000       -0.00000       -2.84852
8
"P2C2^Cl" @ CCSD(T)/def2-TZVP (singlet, Ci)
C         -0.94249       -0.62640        0.52537
C          0.94249        0.62640       -0.52537
H          1.47350       -1.79365        0.36905
H         -1.47350        1.79365       -0.36905
P         -0.51917        1.08903        0.40590
P          0.51917       -1.08903       -0.40590
Cl        -2.52935       -1.29825        0.31300
Cl         2.52935        1.29825       -0.31300
8
"P2C2^Cl" @ CCSD(T)/def2-TZVP (triplet, C2h)
C          0.00000        0.00000        1.15164
C          0.00000        0.00000       -1.15164
H         -1.36738        1.81609        0.00000
H          1.36738       -1.81609       -0.00000
P         -0.00509       -1.40328        0.00000
P          0.00509        1.40328       -0.00000
Cl         0.00000        0.00000        2.85169
Cl         0.00000        0.00000       -2.85169
8
"P2C2" @ PBE-D3/def2-TZVP (singlet, Ci)
C          1.21192        0.09869        0.31754
C         -1.21192       -0.09869       -0.31754
H         -0.40818        2.18648        0.84241
H          0.40818       -2.18648       -0.84241
P          0.06431       -1.20503        0.14705
P         -0.06431        1.20503       -0.14705
H          2.28588        0.14598        0.17500
H         -2.28588       -0.14598       -0.17500
8
"P2C2" @ PBE-D3/def2-TZVP (triplet, C2h)
C         -0.00000        0.00000        1.18761
C         -0.00000        0.00000       -1.18761
H         -1.35388        1.87701       -0.00000
H          1.35388       -1.87701        0.00000
P          0.00000       -1.35138        0.00000
P          0.00000        1.35138       -0.00000
H         -0.00000        0.00000        2.27477
H         -0.00000        0.00000       -2.27477
8
"P2C2" @ CCSD(T)/def2-TZVP (singlet, Ci)
C          0.01279        1.25316        0.05152
C         -0.01279       -1.25316       -0.05152
H         -2.14290       -0.03309        1.01828
H          2.14290        0.03309       -1.01828
P          1.22019       -0.00881        0.05824
P         -1.22019        0.00881       -0.05824
H          0.03028        2.26827       -0.31707
H         -0.03028       -2.26827        0.31707
8
"P2C2" @ CCSD(T)/def2-TZVP (triplet, C2h)
C          0.00000        0.00000       -1.18592
C          0.00000        0.00000        1.18592
H          1.90791       -1.26624        0.00000
H         -1.90791        1.26624        0.00000
P         -1.36034       -0.05779        0.00000
P          1.36034        0.05779        0.00000
H          0.00000        0.00000       -2.26918
H          0.00000        0.00000        2.26918
10
"P2B2" @ PBE-D3/def2-TZVP (singlet, D2h)
H         -2.34168        0.00000        1.06700
H         -2.34168        0.00000       -1.06700
H          0.00000        2.47650        0.00000
H          2.34168       -0.00000        1.06700
H          2.34168        0.00000       -1.06700
H         -0.00000       -2.47650        0.00000
B          0.00000       -1.28033        0.00000
B          0.00000        1.28033        0.00000
P         -1.37799        0.00000        0.00000
P          1.37799       -0.00000        0.00000
10
"P2B2" @ PBE-D3/def2-TZVP (triplet, C2h)
H          1.07566        0.00601        2.27244
H         -1.07566       -0.00601        2.27244
H          0.13343        2.56035        0.00000
H          1.07566        0.00601       -2.27244
H         -1.07566       -0.00601       -2.27244
H         -0.13343       -2.56035        0.00000
B          0.00000       -1.37683       -0.00000
B          0.00000        1.37683       -0.00000
P         -0.00000        0.00000        1.32972
P         -0.00000        0.00000       -1.32972
10
"P2B2" @ CCSD(T)/def2-TZVP (singlet, D2h)
H         -2.33030        0.00000        1.05813
H         -2.33030        0.00000       -1.05813
H         -0.00000        2.47094        0.00000
H          2.33030        0.00000        1.05813
H          2.33030        0.00000       -1.05813
H          0.00000       -2.47094        0.00000
B          0.00000       -1.27934       -0.00000
B         -0.00000        1.27934       -0.00000
P         -1.38522        0.00000        0.00000
P          1.38522        0.00000        0.00000
10
"P2B2" @ CCSD(T)/def2-TZVP (triplet, C2h)
H          1.07146        0.00422        2.26843
H         -1.07146       -0.00422        2.26843
H          0.13209        2.54646       -0.00000
H          1.07146        0.00422       -2.26843
H         -1.07146       -0.00422       -2.26843
H         -0.13209       -2.54646        0.00000
B          0.00159       -1.36793        0.00000
B         -0.00159        1.36793       -0.00000
P         -0.00000        0.00000        1.34695
P         -0.00000        0.00000       -1.34695
10
"P2Al2" @ PBE-D3/def2-TZVP (singlet, D2h)
H         -2.69642        0.00000        1.07069
H         -2.69642        0.00000       -1.07069
H          0.00000        3.08263       -0.00000
H          2.69642       -0.00000        1.07069
H          2.69642        0.00000       -1.07069
H         -0.00000       -3.08263       -0.00000
P         -1.74619        0.00000        0.00000
P          1.74619       -0.00000        0.00000
Al         0.00000        1.49629       -0.00000
Al        -0.00000       -1.49629       -0.00000
10
"P2Al2" @ PBE-D3/def2-TZVP (triplet, C2h)
H          1.07092        0.08732        2.57634
H         -1.07092       -0.08732        2.57634
H         -1.27738        2.74428        0.00000
H          1.07092        0.08732       -2.57634
H         -1.07092       -0.08732       -2.57634
H          1.27738       -2.74428        0.00000
P         -0.00000        0.00000        1.64262
P         -0.00000        0.00000       -1.64262
Al         0.00000        1.77723        0.00000
Al        -0.00000       -1.77723        0.00000
10
"P2Al2" @ CCSD(T)/def2-TZVP (singlet, D2h)
H         -2.68302        0.00000        1.06386
H         -2.68302        0.00000       -1.06386
H          0.00000        3.07465       -0.00000
H          2.68302        0.00000        1.06386
H          2.68302        0.00000       -1.06386
H          0.00000       -3.07465       -0.00000
P         -1.75082        0.00000       -0.00000
P          1.75082        0.00000       -0.00000
Al         0.00000        1.49976       -0.00000
Al         0.00000       -1.49976       -0.00000
10
"P2Al2" @ CCSD(T)/def2-TZVP (triplet, C2h)
H          1.07345        0.07142        2.57208
H         -1.07345       -0.07142        2.57208
H         -1.28196        2.70243        0.00000
H          1.07345        0.07142       -2.57208
H         -1.07345       -0.07142       -2.57208
H          1.28196       -2.70243       -0.00000
P          0.00000        0.00000        1.66286
P          0.00000        0.00000       -1.66286
Al         0.01745        1.78703        0.00000
Al        -0.01745       -1.78703        0.00000
10
"P2Ga2" @ PBE-D3/def2-TZVP (singlet, C2h)
H         -1.02646        0.28078        2.65616
H          1.02646       -0.28078        2.65616
H         -0.43160       -3.07919       -0.00000
H         -1.02646        0.28078       -2.65616
H          1.02646       -0.28078       -2.65616
H          0.43160        3.07919       -0.00000
P          0.00000        0.00000        1.69919
P          0.00000        0.00000       -1.69919
Ga         0.00000       -1.57439       -0.00000
Ga         0.00000        1.57439       -0.00000
10
"P2Ga2" @ PBE-D3/def2-TZVP (triplet, C2h)
H          1.06815        0.10025        2.56835
H         -1.06815       -0.10025        2.56835
H         -1.27866        2.74587       -0.00000
H          1.06815        0.10025       -2.56835
H         -1.06815       -0.10025       -2.56835
H          1.27866       -2.74587       -0.00000
P         -0.00000       -0.00000        1.63202
P         -0.00000       -0.00000       -1.63202
Ga        -0.00000        1.80338       -0.00000
Ga        -0.00000       -1.80338       -0.00000
10
"P2Ga2" @ CCSD(T)/def2-TZVP (singlet, C2h)
P         -0.00000       -0.00000        1.70556
Ga         0.00000        1.55616       -0.00000
Ga        -0.00000       -1.55616       -0.00000
P         -0.00000       -0.00000       -1.70556
H         -1.04205       -0.20249        2.64036
H          1.04205        0.20249        2.64036
H         -1.04205       -0.20249       -2.64036
H          1.04205        0.20249       -2.64036
H         -0.36616        3.06697       -0.00000
H          0.36616       -3.06697       -0.00000
10
"P2Ga2" @ CCSD(T)/def2-TZVP (triplet, C2h)
P         -0.00000       -0.00000        1.64351
Ga         0.00000        1.78803       -0.00000
Ga        -0.00000       -1.78803       -0.00000
P         -0.00000       -0.00000       -1.64351
H         -1.07099       -0.08187        2.55575
H          1.07099        0.08187        2.55575
H         -1.07099       -0.08187       -2.55575
H          1.07099        0.08187       -2.55575
H         -1.28341        2.70129       -0.00000
H          1.28341       -2.70129       -0.00000
4
"S2N2" @ PBE-D3/def2-TZVP (singlet, D2h)
S          0.00000        0.00000        1.15993
S          0.00000        0.00000       -1.15993
N          0.00000        1.19041        0.00000
N         -0.00000       -1.19041        0.00000
4
"S2N2" @ PBE-D3/def2-TZVP (triplet, C2v)
S          0.00000        1.25949       -0.11416
S         -0.00000       -1.25949       -0.11416
N          1.13627       -0.00000        0.26093
N         -1.13627        0.00000        0.26093
4
"S2N2" @ CCSD(T)/def2-TZVP (singlet, D2h)
S          0.00000        0.00000        1.15950
S         -0.00000        0.00000       -1.15950
N         -0.00000        1.18130        0.00000
N          0.00000       -1.18130        0.00000
4
"S2N2" @ CCSD(T)/def2-TZVP (triplet, C2v)
S          0.00000       -1.25358       -0.10213
S          0.00000        1.25358       -0.10213
N          1.14996        0.00000        0.23318
N         -1.14996        0.00000        0.23318
3
"O3" @ PBE-D3/def2-TZVP (singlet, C2v)
O          0.00000        0.00000        0.43595
O         -0.00000        1.09288       -0.21798
O         -0.00000       -1.09288       -0.21798
3
"O3" @ PBE-D3/def2-TZVP (triplet, C2v)
O         -0.00000        0.00000        0.52558
O          0.00000        1.11858       -0.26279
O         -0.00000       -1.11858       -0.26279
3
"O3" @ CCSD(T)/def2-TZVP (singlet, C2v)
O          0.00000        0.00000        0.44342
O          0.00000        1.08693       -0.22171
O          0.00000       -1.08693       -0.22171
3
"O3" @ CCSD(T)/def2-TZVP (triplet, C2v)
O          0.00000        0.00000        0.52897
O          0.00000        1.10255       -0.26449
O          0.00000       -1.10255       -0.26449
8
"N2C2" @ PBE-D3/def2-TZVP (singlet, Ci)
H          0.22348       -0.02704        1.93149
C         -0.00218        1.00094        0.00941
C          0.00218       -1.00094       -0.00941
N          0.10641        0.01349       -0.97267
H         -0.22348        0.02704       -1.93149
N         -0.10641       -0.01349        0.97267
H          0.65490       -1.87568        0.04805
H         -0.65490        1.87568       -0.04805
8
"N2C2" @ PBE-D3/def2-TZVP (triplet, C1)
H          1.83175        0.15570       -0.45061
C         -0.10986        0.95056       -0.16150
C          0.11185       -0.98086        0.06768
N         -1.05832       -0.12583       -0.08886
H         -1.70246       -0.13057        0.71440
N          1.03509        0.12939        0.19604
H          0.29377       -1.86591       -0.55086
H         -0.27239        1.99769        0.09971
8
"N2C2" @ CCSD(T)/def2-TZVP (singlet, Ci)
H         -1.87979       -0.33857       -0.33580
C          0.19640       -0.97718       -0.07973
C         -0.19640        0.97718        0.07973
N          0.95955        0.19122       -0.04847
H          1.87979        0.33857        0.33580
N         -0.95955       -0.19122        0.04847
H         -0.40255        1.87334       -0.49965
H          0.40255       -1.87334        0.49965
8
"N2C2" @ CCSD(T)/def2-TZVP (triplet, Ci)
H          1.81240        0.15017       -0.48590
C         -0.10694        0.96119       -0.17201
C          0.11595       -0.97748        0.08307
N         -1.05248       -0.12525       -0.11306
H         -1.70015       -0.11780        0.67532
N          1.03884        0.13543        0.17715
H          0.29912       -1.87557       -0.50299
H         -0.27731        1.97949        0.16442
8
"N2Si2" @ PBE-D3/def2-TZVP (singlet, C2h)
H         -1.27946        2.10747       -0.00000
H          0.00000       -0.00000        2.20015
H          1.27946       -2.10747       -0.00000
Si        -0.00000       -1.28614        0.00000
Si         0.00000        1.28614        0.00000
N         -0.00000        0.00000       -1.18916
H          0.00000       -0.00000       -2.20015
N         -0.00000        0.00000        1.18916
8
"N2Si2" @ PBE-D3/def2-TZVP (singlet, D2h)
Si        -0.00000        0.00000        1.26499
N          0.00000        1.19140        0.00000
N         -0.00000       -1.19140        0.00000
Si         0.00000        0.00000       -1.26499
H         -0.00000        0.00000        2.73254
H          0.00000        0.00000       -2.73254
H          0.00000        2.20184        0.00000
H         -0.00000       -2.20184        0.00000
8
"N2Si2" @ PBE-D3/def2-TZVP (triplet, Ci)
H         -2.26857        0.08911        1.00923
H         -0.06215        2.16362        0.25635
H          2.26857       -0.08911       -1.00923
Si         1.26692        0.02744        0.12934
Si        -1.26692       -0.02744       -0.12934
N          0.01768       -1.21033        0.08243
H          0.06215       -2.16362       -0.25635
N         -0.01768        1.21033       -0.08243
8
"N2Si2" @ CCSD(T)/def2-TZVP (singlet, C2h)
H         -1.11046        2.20394        0.00000
H          0.00000        0.00000        2.19149
H          1.11046       -2.20394        0.00000
Si        -0.06901       -1.27750        0.00000
Si         0.06901        1.27750        0.00000
N          0.00000        0.00000       -1.18509
H          0.00000        0.00000       -2.19149
N          0.00000        0.00000        1.18509
8
"N2Si2" @ CCSD(T)/def2-TZVP (singlet, D2h)
Si        -0.00000        0.00000        1.26384
N         -0.00000        1.18855        0.00000
N         -0.00000       -1.18855        0.00000
Si         0.00000        0.00000       -1.26384
H         -0.00000        0.00000        2.72146
H          0.00000        0.00000       -2.72146
H         -0.00000        2.19460        0.00000
H         -0.00000       -2.19460        0.00000
8
"N2Si2" @ CCSD(T)/def2-TZVP (triplet, Ci)
H         -2.26619        0.06073        1.00053
H         -0.04245        2.16707        0.22533
H          2.26619       -0.06073       -1.00053
Si         1.26786        0.01684        0.11830
Si        -1.26786       -0.01684       -0.11830
N          0.01100       -1.19916        0.04921
H          0.04245       -2.16707       -0.22533
N         -0.01100        1.19916       -0.04921
8
"N2Ge2" @ PBE-D3/def2-TZVP (singlet, Ci)
H         -1.32213        2.21933       -0.06223
H          1.32213       -2.21933        0.06223
H          0.27493       -0.00213        2.21041
H         -0.27493        0.00213       -2.21041
Ge        -0.03737       -1.39956        0.01206
Ge         0.03737        1.39956       -0.01206
N          0.03954       -0.00690       -1.24313
N         -0.03954        0.00690        1.24313
8
"N2Ge2" @ PBE-D3/def2-TZVP (triplet, Ci)
H         -1.32071        2.25298       -0.11969
H          1.32071       -2.25298        0.11969
H          0.36674       -0.01859        2.16339
H         -0.36674        0.01859       -2.16339
Ge         0.00048       -1.37536       -0.02853
Ge        -0.00048        1.37536        0.02853
N          0.15353        0.02372       -1.28756
N         -0.15353       -0.02372        1.28756
8
"N2Ge2" @ CCSD(T)/def2-TZVP (singlet, Ci)
H         -1.27886        2.24617       -0.02816
H          1.27886       -2.24617        0.02816
H          0.21596       -0.01670        2.21431
H         -0.21596        0.01670       -2.21431
Ge        -0.02834       -1.38286       -0.00166
Ge         0.02834        1.38286        0.00166
N          0.03019        0.00400       -1.23428
N         -0.03019       -0.00400        1.23428
8
"N2Ge2" @ CCSD(T)/def2-TZVP (triplet, Ci)
N          0.00000        0.00000        1.27603
Ge         1.36312        0.00000        0.00000
Ge        -1.36312        0.00000        0.00000
N          0.00000        0.00000       -1.27603
H         -0.01497        0.55685        2.12074
H          0.01497       -0.55685       -2.12074
H          2.25749        1.28667        0.01327
H         -2.25749       -1.28667       -0.01327
8
"N2Sn2" @ PBE-D3/def2-TZVP (singlet, Ci)
H         -1.47841        2.46634       -0.08188
H          0.29108       -0.00705        2.30248
H          1.47841       -2.46634        0.08188
Sn        -0.05521       -1.57738        0.00960
Sn         0.05521        1.57738       -0.00960
N          0.04800       -0.00554       -1.33955
H         -0.29108        0.00705       -2.30248
N         -0.04800        0.00554        1.33955
8
"N2Sn2" @ PBE-D3/def2-TZVP (triplet, Ci)
H         -1.47532        2.48535       -0.13702
H          0.39037       -0.01990        2.25100
H          1.47532       -2.48535        0.13702
Sn        -0.03133       -1.55257       -0.03856
Sn         0.03133        1.55257        0.03856
N          0.16879        0.01636       -1.39432
H         -0.39037        0.01990       -2.25100
N         -0.16879       -0.01636        1.39432
8
"N2Sn2" @ CCSD(T)/def2-TZVP (singlet, Ci)
H         -1.47641        2.45043       -0.04138
H          0.22880       -0.01268        2.30495
H          1.47641       -2.45043        0.04138
Sn        -0.01955       -1.55655       -0.00099
Sn         0.01955        1.55655        0.00099
N          0.03211        0.00285       -1.32435
H         -0.22880        0.01268       -2.30495
N         -0.03211       -0.00285        1.32435
8
"N2Sn2" @ CCSD(T)/def2-TZVP (triplet, Ci)
N          0.00000        0.00000        1.36976
Sn         1.53167        0.00000        0.00000
Sn        -1.53167        0.00000        0.00000
N          0.00000        0.00000       -1.36976
H          0.01824       -0.57037        2.20954
H         -0.01824        0.57037       -2.20954
H          2.46872        1.46984       -0.01441
H         -2.46872       -1.46984        0.01441
7
"NOGe2" @ PBE-D3/def2-TZVP (singlet, C2)
Ge        -0.00000        1.36522        0.01609
Ge         0.00000       -1.36522        0.01609
O         -0.00000       -0.00000        1.24155
N          0.00000        0.00000       -1.26153
H          1.39360        2.12274        0.07447
H          0.00000        0.00000       -2.28017
H         -1.39360       -2.12274        0.07447
7
"NOGe2" @ PBE-D3/def2-TZVP (triplet, C1)
Ge         1.32698       -0.01312        0.09671
Ge        -1.34006       -0.01730       -0.03170
O          0.00162       -1.27367       -0.13703
N          0.01141        1.30893       -0.22483
H          2.38919       -0.14925       -1.07831
H         -0.01001        2.20082        0.27168
H         -2.05334       -0.05158        1.39630
7
"NOGe2" @ CCSD(T)/def2-TZVP (singlet, C2)
Ge        -0.06366        1.34510        0.01615
Ge         0.06366       -1.34510        0.01615
O          0.00000        0.00000        1.22775
N         -0.00000        0.00000       -1.25378
H          1.23676        2.21464        0.08982
H          0.00000        0.00000       -2.26633
H         -1.23676       -2.21464        0.08982
7
"NOGe2" @ CCSD(T)/def2-TZVP (triplet, C1)
O          0.00231       -1.24941       -0.08606
Ge        -1.33061       -0.01806       -0.04188
Ge         1.32197       -0.01352        0.08421
N          0.00584        1.28494       -0.16174
H         -2.12772       -0.06058        1.30899
H          2.35417       -0.14208       -1.08329
H         -0.00944        2.21385        0.24040
6
"O2Ge2" @ PBE-D3/def2-TZVP (singlet, C2h)
Ge         0.00000        1.32828        0.00000
Ge        -0.00000       -1.32828        0.00000
O          0.00000        0.00000        1.26672
H          1.40090        2.07279        0.00000
H         -1.40090       -2.07279        0.00000
O          0.00000        0.00000       -1.26672
6
"O2Ge2" @ PBE-D3/def2-TZVP (triplet, C2h)
Ge        -0.00000        1.31107        0.00000
Ge        -0.00000       -1.31107        0.00000
O          0.00000        0.00000        1.29834
H          1.36462        2.13363        0.00000
H         -1.36462       -2.13363        0.00000
O          0.00000        0.00000       -1.29834
6
"O2Ge2" @ CCSD(T)/def2-TZVP (singlet, C2h)
O          0.00000       -0.00000        1.24910
Ge        -0.00000        1.31144       -0.00000
Ge        -0.00000       -1.31144       -0.00000
O          0.00000       -0.00000       -1.24910
H          1.34564        2.10401       -0.00000
H         -1.34564       -2.10401       -0.00000
6
"O2Ge2" @ CCSD(T)/def2-TZVP (triplet, C2h)
O         -0.00000        0.00000        1.27165
Ge         0.00000        1.29898        0.00000
Ge        -0.00000       -1.29898        0.00000
O         -0.00000        0.00000       -1.27165
H          1.32302        2.13519        0.00000
H         -1.32302       -2.13519        0.00000
6
"F2Ge2^2+" @ PBE-D3/def2-TZVP (singlet, C2h)
Ge        -0.00000        1.56288       -0.00000
Ge         0.00000       -1.56288       -0.00000
F         -0.00000       -0.00000        1.17795
F         -0.00000       -0.00000       -1.17795
H          1.53205        2.10516       -0.00000
H         -1.53205       -2.10516       -0.00000
6
"F2Ge2^2+" @ PBE-D3/def2-TZVP (triplet, C2h)
Ge        -0.00000        1.55807       -0.00000
Ge        -0.00000       -1.55807       -0.00000
F         -0.00000       -0.00000        1.19121
F         -0.00000       -0.00000       -1.19121
H          1.54831        2.08126       -0.00000
H         -1.54831       -2.08126       -0.00000
6
"F2Ge2^2+" @ CCSD(T)/def2-TZVP (singlet, C2h)
F          0.00000       -0.00000        1.14454
Ge        -0.00000        1.53599       -0.00000
Ge        -0.00000       -1.53599       -0.00000
F          0.00000       -0.00000       -1.14454
H          1.48473        2.07491       -0.00000
H         -1.48473       -2.07491       -0.00000
6
"F2Ge2^2+" @ CCSD(T)/def2-TZVP (triplet, C2h)
F          0.00000        0.00000        1.15602
Ge         0.00000        1.52729        0.00000
Ge        -0.00000       -1.52729        0.00000
F          0.00000        0.00000       -1.15602
H          1.48721        2.06213        0.00000
H         -1.48721       -2.06213        0.00000
10
"Si2Si2^I" @ PBE-D3/def2-TZVP (singlet, D2h)
H          0.00000        2.74385        1.21544
H          0.00000        2.74385       -1.21544
H         -0.00000       -2.74385        1.21544
H         -0.00000       -2.74385       -1.21544
Si        -1.32148        0.00000        0.00000
Si         0.00000       -1.86857       -0.00000
Si         1.32148       -0.00000        0.00000
Si         0.00000        1.86857       -0.00000
I          3.77849       -0.00000       -0.00000
I         -3.77849        0.00000       -0.00000
10
"Si2Si2^I" @ PBE-D3/def2-TZVP (triplet, C2h)
H         -1.12016        0.47702        2.64407
H          1.12016       -0.47702        2.64407
H         -1.12016        0.47702       -2.64407
H          1.12016       -0.47702       -2.64407
Si         0.64041        1.39137       -0.00000
Si         0.00000        0.00000       -1.77099
Si        -0.64041       -1.39137       -0.00000
Si         0.00000        0.00000        1.77099
I         -0.00000        3.77827       -0.00000
I         -0.00000       -3.77827       -0.00000
10
"Si2Si2^I" @ CCSD(T)/def2-TZVP (singlet, D2h)
H         -0.00001        2.72579        1.20373
H          0.00001        2.72579       -1.20372
H         -0.00001       -2.72579        1.20373
H          0.00001       -2.72579       -1.20372
Si        -1.33811       -0.00000       -0.00001
Si         0.00000       -1.85843        0.00000
Si         1.33811       -0.00000        0.00001
Si         0.00000        1.85843        0.00000
I          3.78125       -0.00000       -0.00002
I         -3.78125        0.00000        0.00001
10
"Si2Si2^I" @ CCSD(T)/def2-TZVP (triplet, C2h)
Si         0.00000       -0.00000        1.76722
Si        -0.00000        1.54574       -0.00000
Si        -0.00000       -1.54574       -0.00000
Si         0.00000       -0.00000       -1.76722
H         -1.21042       -0.00000        2.62692
H          1.21042       -0.00000        2.62692
H         -1.21042       -0.00000       -2.62692
H          1.21042       -0.00000       -2.62692
I          1.54472        3.44926        0.00000
I         -1.54472       -3.44926        0.00000
10
"Si2Si2" @ PBE-D3/def2-TZVP (singlet, D2h)
H          2.72433       -0.00000        1.20478
H          2.72433       -0.00000       -1.20478
H         -2.72433        0.00000        1.20478
H         -2.72433       -0.00000       -1.20478
H          0.00000        2.89383        0.00000
H         -0.00000       -2.89383        0.00000
Si         0.00000        1.38515        0.00000
Si        -0.00000       -1.38515        0.00000
Si        -1.83058        0.00000        0.00000
Si         1.83058       -0.00000        0.00000
10
"Si2Si2" @ PBE-D3/def2-TZVP (triplet, C2h)
H         -0.93756        2.75585       -0.00000
H         -1.20958       -0.00884        2.61990
H          1.20958        0.00884        2.61990
H          0.93756       -2.75585       -0.00000
H         -1.20958       -0.00884       -2.61990
H          1.20958        0.00884       -2.61990
Si         0.00000        1.57724       -0.00000
Si        -0.00000        0.00000       -1.73205
Si        -0.00000       -1.57724       -0.00000
Si        -0.00000        0.00000        1.73205
10
"Si2Si2" @ CCSD(T)/def2-TZVP (singlet, D2h)
H          2.70450        0.00000        1.19419
H          2.70450        0.00000       -1.19419
H         -2.70450        0.00000        1.19419
H         -2.70450        0.00000       -1.19419
H          0.00000        2.89652        0.00000
H          0.00000       -2.89652        0.00000
Si         0.00000        1.40580        0.00000
Si         0.00000       -1.40580        0.00000
Si        -1.81988        0.00000        0.00000
Si         1.81988        0.00000        0.00000
10
"Si2Si2" @ CCSD(T)/def2-TZVP (triplet, C2h)
H          2.80955       -0.77538        0.00000
H          0.03921       -1.20180       -2.60684
H         -0.03921        1.20180       -2.60684
H         -2.80955        0.77538        0.00000
H          0.03921       -1.20180        2.60684
H         -0.03921        1.20180        2.60684
Si         1.58543        0.07398        0.00000
Si         0.00000        0.00000        1.73323
Si        -1.58543       -0.07398        0.00000
Si         0.00000        0.00000       -1.73323
6
"P2P2" @ PBE-D3/def2-TZVP (singlet, C2h)
P          0.00000        0.00000        1.68004
P         -0.00000        0.00000       -1.68004
P          0.00000        1.31087        0.00000
P         -0.00000       -1.31087        0.00000
H         -1.08607        2.24514        0.00000
H          1.08607       -2.24514        0.00000
6
"P2P2" @ PBE-D3/def2-TZVP (triplet, Cs)
P         -0.30941       -0.13989        1.51445
P         -0.30941       -0.13989       -1.51445
P          0.90078       -1.26319       -0.00000
P         -0.30941        1.43415        0.00000
H          2.03998       -0.38406       -0.00000
H         -1.62835        2.01620        0.00000
6
"P2P2" @ CCSD(T)/def2-TZVP (singlet, C2h)
P          0.00000        0.00000        1.67324
P          0.00000        0.00000       -1.67324
P         -0.04425        1.32083        0.00000
P          0.04425       -1.32083        0.00000
H         -1.13675        2.22280        0.00000
H          1.13675       -2.22280        0.00000
6
"P2P2" @ CCSD(T)/def2-TZVP (singlet, Cs)
P         -0.02133       -0.04095        1.67713
P         -0.02133       -0.04095       -1.67713
P          0.09018        1.37062        0.00000
P         -0.03098       -1.27402        0.00000
H         -1.14375        2.07101        0.00000
H          0.63563       -2.52293        0.00000
6
"P2P2" @ CCSD(T)/def2-TZVP (triplet, Cs)
P         -0.31203       -0.13970        1.51613
P         -0.31206       -0.13968       -1.51612
P          0.90626       -1.26310       -0.00001
P         -0.30629        1.43866        0.00000
H          2.02194       -0.37635        0.00001
H         -1.61363        2.00349       -0.00002
6
"N2PAs" @ PBE-D3/def2-TZVP (singlet, C2)
H         -0.01764        2.13776       -0.54332
N         -0.00000        1.12616       -0.47689
As         0.00000       -0.00000        1.02371
N         -0.00000       -1.12616       -0.47689
H          0.01764       -2.13776       -0.54332
P         -0.00000        0.00000       -1.73462
6
"N2PAs" @ PBE-D3/def2-TZVP (triplet, Cs)
H         -0.08406       -0.48445        2.09263
N         -0.50395       -0.28332        1.18181
As         0.44796        0.87161       -0.00000
N         -0.50395       -0.28332       -1.18181
H         -0.08406       -0.48445       -2.09263
P         -0.50395       -1.58852        0.00000
6
"N2PAs" @ PBE-D3/def2-TZVP (triplet, Cs, arsinidene)
H         -0.36806        1.92366        0.00000
N         -0.00000        0.97193        0.00000
As        -1.22886       -0.44133       -0.00000
N          1.84113       -0.76063        0.00000
H          2.82340       -1.05235        0.00000
P          1.68061        0.81422        0.00000
6
"P2P2" @ CCSD(T)/def2-TZVP (singlet, C2v)
As         0.00000       -0.00000        1.01543
P         -0.00000        0.00000       -1.72530
N         -0.00000        1.12083       -0.46852
N         -0.00000       -1.12083       -0.46852
H         -0.00000        2.12829       -0.53517
H         -0.00000       -2.12829       -0.53517
6
"P2P2" @ CCSD(T)/def2-TZVP (triplet, Cs)
As        -0.41579        0.88440       -0.00000
P          0.46850       -1.60174        0.00000
N          0.46850       -0.29959        1.16904
N          0.46850       -0.29959       -1.16904
H          0.06735       -0.48248        2.08511
H          0.06735       -0.48248       -2.08511
7
"N2CP" @ PBE-D3/def2-TZVP (singlet, C2)
N         -0.00000        1.03349       -0.36965
P         -0.00000       -0.00000        1.07199
N         -0.00000       -1.03349       -0.36965
C          0.00000        0.00000       -1.24411
H          0.27482        1.99021       -0.55479
H         -0.27482       -1.99021       -0.55479
H          0.00000        0.00000       -2.33056
7
"N2CP" @ PBE-D3/def2-TZVP (triplet, Cs)
P          0.15342        0.99538        0.00000
C         -0.37459       -1.18880       -0.00000
N          0.15342       -0.39877        1.08587
N          0.15342       -0.39877       -1.08587
H         -1.44294       -1.46514       -0.00000
H         -0.37933       -0.37501        1.95528
H         -0.37933       -0.37501       -1.95528
7
"N2CP" @ PBE-D3/def2-TZVP (triplet, Cs, phosphinidene)
N         -0.11647        0.79670        0.00011
P         -1.43338       -0.31195       -0.00005
N          1.54988       -0.80720        0.00017
C          1.21672        0.42989       -0.00013
H         -0.30836        1.79615        0.00051
H          2.56784       -0.91388       -0.00028
H          1.90700        1.29106       -0.00055
7
"N2CP" @ CCSD(T)/def2-TZVP (singlet, C2)
N         -0.04538        1.03042       -0.36986
P          0.00000       -0.00000        1.07143
N          0.04538       -1.03042       -0.36986
C          0.00000       -0.00000       -1.24055
H          0.16383        1.99637       -0.56426
H         -0.16383       -1.99637       -0.56426
H          0.00000       -0.00000       -2.32143
7
"N2CP" @ CCSD(T)/def2-TZVP (triplet, Cs)
P         -0.15098        0.99243        0.00000
C          0.36645       -1.19590       -0.00000
N         -0.15098       -0.39151        1.08148
N         -0.15098       -0.39151       -1.08148
H          1.42466       -1.48147       -0.00000
H          0.37753       -0.37423        1.94716
H          0.37753       -0.37423       -1.94716
10
"C2P2^CH2" @ PBE-D3/def2-TZVP (singlet, D2h)
C         -0.00000        0.00000        1.19695
C          0.00000        0.00000       -1.19695
C         -0.00000        0.00000        2.54750
H          0.00000        0.93119        3.11992
H         -0.00000       -0.93119        3.11992
C          0.00000        0.00000       -2.54750
H          0.00000        0.93119       -3.11992
H         -0.00000       -0.93119       -3.11992
P         -0.00000        1.37499        0.00000
P         -0.00000       -1.37499        0.00000
10
"C2P2^CH2" @ PBE-D3/def2-TZVP (triplet, D2h)
C          0.00000       -0.00000        1.18757
C          0.00000       -0.00000       -1.18757
C          0.00000       -0.00000        2.54610
H          0.00000        0.93114        3.11867
H         -0.00000       -0.93114        3.11867
C          0.00000       -0.00000       -2.54610
H          0.00000        0.93114       -3.11867
H         -0.00000       -0.93114       -3.11867
P         -0.00000        1.37216        0.00000
P         -0.00000       -1.37216        0.00000
26
"C2P2^NHC1" @ PBE-D3/def2-TZVP (singlet, C2h)
C          0.00000        0.00000        1.14224
C          0.00000        0.00000        2.52583
N          0.00000        1.10877        3.33853
N         -0.00000       -1.10877        3.33853
C          0.00000        0.00000       -1.14224
C          0.00000        0.00000       -2.52583
N         -0.00000       -1.10877       -3.33853
N          0.00000        1.10877       -3.33853
P          0.00211        1.39039        0.00000
P         -0.00211       -1.39039        0.00000
C         -0.26222       -0.72249       -4.72231
H         -0.37002       -1.97273       -2.95391
C          0.26222        0.72249       -4.72231
H         -1.34241       -0.74692       -4.95723
H          0.27237       -1.36525       -5.43394
H          0.37002        1.97273       -2.95391
H         -0.27237        1.36525       -5.43394
H          1.34241        0.74692       -4.95723
C         -0.26222       -0.72249        4.72231
H         -0.37002       -1.97273        2.95391
C          0.26222        0.72249        4.72231
H          0.37002        1.97273        2.95391
H         -0.27237        1.36525        5.43394
H          1.34241        0.74692        4.95723
H          0.27237       -1.36525        5.43394
H         -1.34241       -0.74692        4.95723
26
"C2P2^NHC1" @ PBE-D3/def2-TZVP (triplet, C2h)
C         -0.00000       -0.00000        1.19236
C         -0.00000       -0.00000        2.56022
N          0.00000        1.12700        3.38638
N         -0.00000       -1.12700        3.38638
C         -0.00000       -0.00000       -1.19236
C         -0.00000       -0.00000       -2.56022
N         -0.00000       -1.12700       -3.38638
N          0.00000        1.12700       -3.38638
P          0.00947        1.35458       -0.00000
P         -0.00947       -1.35458       -0.00000
C         -0.29392       -0.70772       -4.75737
H         -0.48876       -1.94187       -3.02346
C          0.29392        0.70772       -4.75737
H         -1.38042       -0.67188       -4.96310
H          0.18773       -1.36535       -5.49352
H          0.48876        1.94187       -3.02346
H         -0.18773        1.36535       -5.49352
H          1.38042        0.67188       -4.96310
C         -0.29392       -0.70772        4.75737
H         -0.48876       -1.94187        3.02346
C          0.29392        0.70772        4.75737
H          0.48876        1.94187        3.02346
H         -0.18773        1.36535        5.49352
H          1.38042        0.67188        4.96310
H          0.18773       -1.36535        5.49352
H         -1.38042       -0.67188        4.96310
22
"C2P2^NHC2" @ PBE-D3/def2-TZVP (singlet, D2h)
C          0.00000        0.00000        1.14543
C          0.00000        0.00000        2.52942
N          0.00000        1.08433        3.38041
N         -0.00000       -1.08433        3.38041
C          0.00000        0.00000       -1.14543
C          0.00000        0.00000       -2.52942
N         -0.00000       -1.08433       -3.38041
N          0.00000        1.08433       -3.38041
P          0.00000        1.38376        0.00000
P         -0.00000       -1.38376        0.00000
C          0.00000       -0.68032       -4.70772
H          0.00000       -2.03648       -3.03552
C          0.00000        0.68032       -4.70772
H          0.00000        2.03648       -3.03552
C         -0.00000       -0.68032        4.70772
H         -0.00000       -2.03648        3.03552
C          0.00000        0.68032        4.70772
H          0.00000        2.03648        3.03552
H          0.00000       -1.38284       -5.53128
H          0.00000        1.38284       -5.53128
H         -0.00000       -1.38284        5.53128
H          0.00000        1.38284        5.53128
22
"C2P2^NHC2" @ PBE-D3/def2-TZVP (triplet, C2h)
C          0.03927        1.19548       -0.00000
C          0.01498        2.56523        0.00000
N         -0.00000        3.42595        1.09872
N         -0.00000        3.42595       -1.09872
C         -0.03927       -1.19548        0.00000
C         -0.01498       -2.56523        0.00000
N         -0.00000       -3.42595       -1.09872
N         -0.00000       -3.42595        1.09872
P         -0.00000        0.00000        1.35024
P         -0.00000        0.00000       -1.35024
C          0.16139       -4.74573       -0.67788
H          0.18949       -3.08813       -2.03414
C          0.16139       -4.74573        0.67788
H          0.18949       -3.08813        2.03414
C         -0.16139        4.74573       -0.67788
H         -0.18949        3.08813       -2.03414
C         -0.16139        4.74573        0.67788
H         -0.18949        3.08813        2.03414
H          0.20268       -5.57224       -1.37614
H          0.20268       -5.57224        1.37614
H         -0.20268        5.57224       -1.37614
H         -0.20268        5.57224        1.37614
2
"O2" @ PBE-D3/def2-TZVP (triplet, Dinfh)
O          0.00000        0.00000        0.60940
O          0.00000        0.00000       -0.60940
2
"O2" @ CCSD(T)/def2-TZVP (triplet, Dinfh)
O          0.00000        0.00000       -0.60584
O          0.00000        0.00000        0.60584
10
"C2C2" @ PBE-D3/def2-TZVP (triplet, D2h)
C          0.00000        1.03030        0.00000
C          1.10080       -0.00000       -0.00000
C         -0.00000       -1.03030        0.00000
C         -1.10080        0.00000       -0.00000
H          0.00000        2.11946        0.00000
H          1.77563       -0.00000        0.88455
H          1.77563       -0.00000       -0.88455
H         -0.00000       -2.11946        0.00000
H         -1.77563        0.00000        0.88455
H         -1.77563       -0.00000       -0.88455
10
"C2C2" @ CCSD(T)/def2-TZVP (triplet, C2h)
C          0.02194        1.03329        0.00000
C          0.00000        0.00000        1.10774
C         -0.02194       -1.03329        0.00000
C          0.00000        0.00000       -1.10774
H         -0.04816        2.11408        0.00000
H         -0.88439        0.01935        1.76627
H          0.88439       -0.01935        1.76627
H          0.04816       -2.11408        0.00000
H         -0.88439        0.01935       -1.76627
H          0.88439       -0.01935       -1.76627
10
"C2C2^F" @ PBE-D3/def2-TZVP (singlet, D2h)
C          0.00000       -0.00000        0.99621
C          1.08581       -0.00000       -0.00000
C          0.00000       -0.00000       -0.99621
C         -1.08581        0.00000       -0.00000
F         -1.94578        1.09218       -0.00000
F         -1.94578       -1.09218       -0.00000
F          1.94578        1.09218        0.00000
F          1.94578       -1.09218       -0.00000
H          0.00000        0.00000       -2.09010
H         -0.00000        0.00000        2.09010
10
"C2C2^F" @ PBE-D3/def2-TZVP (triplet, C2h)
C          1.06351        0.03240       -0.00000
C         -0.00000       -0.00000        1.07847
C         -1.06351       -0.03240        0.00000
C         -0.00000       -0.00000       -1.07847
F          0.00000       -1.10068       -1.90182
F          0.00000        1.10068       -1.90182
F          0.00000       -1.10068        1.90182
F          0.00000        1.10068        1.90182
H         -2.04282       -0.51152        0.00000
H          2.04282        0.51152       -0.00000
10
"C2C2^F" @ CCSD(T)/def2-TZVP (singlet, D2h)
C         -1.09148        0.00000       -0.00000
C          1.09148       -0.00000       -0.00000
C          0.00000        0.00000        1.00241
C          0.00000       -0.00000       -1.00241
F         -1.93183        1.07794       -0.00000
F         -1.93183       -1.07794       -0.00000
F          1.93183        1.07794        0.00000
F          1.93183       -1.07794       -0.00000
H          0.00000        0.00000        2.08943
H          0.00000       -0.00000       -2.08943
14
"C2C2^OH" @ PBE-D3/def2-TZVP (singlet, D2)
C          0.00000        0.00000        0.99755
C          1.10826       -0.00000       -0.00000
C          0.00000        0.00000       -0.99755
C         -1.10826        0.00000       -0.00000
H          0.00000        0.00000       -2.09218
H         -0.00000        0.00000        2.09218
O         -1.94560        1.15882        0.07792
H         -2.64221        1.04653       -0.59680
O         -1.94560       -1.15882       -0.07792
H         -2.64221       -1.04653        0.59680
O          1.94560       -1.15882        0.07792
H          2.64221       -1.04653       -0.59680
O          1.94560        1.15882       -0.07792
H          2.64221        1.04653        0.59680
14
"C2C2^OH" @ PBE-D3/def2-TZVP (triplet, C2)
C         -0.00000        1.05168        0.00526
C         -0.00000        0.00000        1.09485
C         -0.00000       -1.05168        0.00526
C          0.00000       -0.00000       -1.09016
H          0.41405       -2.06174        0.00834
H         -0.41405        2.06174        0.00834
O          1.16635        0.05634       -1.89536
H          1.17302       -0.75969       -2.43205
O         -1.16635       -0.05634       -1.89536
H         -1.17302        0.75969       -2.43205
O         -1.16664        0.10073        1.89826
H         -1.27224       -0.75511        2.35485
O          1.16664       -0.10073        1.89826
H          1.27224        0.75511        2.35485
14
"C2C2^OH" @ CCSD(T)/def2-TZVP (singlet, D2)
C         -1.11491        0.00000       -0.00000
C          1.11491       -0.00000        0.00000
C          0.00000       -0.00000        0.99406
C          0.00000       -0.00000       -0.99406
O         -1.94381        1.14522        0.09150
O         -1.94381       -1.14522       -0.09150
O          1.94381        1.14522       -0.09150
O          1.94381       -1.14522        0.09150
H          0.00000       -0.00000        2.08378
H          0.00000       -0.00000       -2.08378
H         -2.62807        1.05070       -0.58783
H         -2.62807       -1.05070        0.58783
H          2.62807        1.05070        0.58783
H          2.62807       -1.05070       -0.58783
13
"C3C2^F" @ PBE-D3/def2-TZVP (singlet, C2v)
C          0.00000        0.76956       -1.68260
C         -0.00000       -0.76956       -1.68260
C          0.00000       -1.14237       -0.25616
C          0.00000       -0.00000        0.64803
C          0.00000        1.14237       -0.25616
H          0.87648        1.17997       -2.21955
H         -0.87648        1.17997       -2.21955
H          0.87648       -1.17997       -2.21955
H         -0.87648       -1.17997       -2.21955
H          0.00000       -2.16882        0.11201
H          0.00000        2.16882        0.11201
F          1.09769       -0.00000        1.55729
F         -1.09769        0.00000        1.55729
13
"C3C2^F" @ PBE-D3/def2-TZVP (triplet, C2)
C          0.76056        0.16431       -1.66179
C         -0.76056       -0.16431       -1.66179
C         -1.18415       -0.00257       -0.24505
C         -0.00000        0.00000        0.65682
C          1.18415        0.00257       -0.24505
H          1.33524       -0.46532       -2.35944
H          0.92676        1.20844       -1.99848
H         -0.92676       -1.20844       -1.99848
H         -1.33524        0.46532       -2.35944
H         -2.20508       -0.01879        0.12992
H          2.20508        0.01879        0.12992
F         -0.00000       -1.10307        1.52207
F          0.00000        1.10307        1.52207
13
"C3C2^F" @ CCSD(T)/def2-TZVP (singlet, C2v)
C          0.00000       -0.00000        0.66904
C         -0.00000        1.14023       -0.25093
C         -0.00000       -1.14023       -0.25093
C         -0.00000        0.76921       -1.68910
C         -0.00000       -0.76921       -1.68910
F         -1.07996        0.00000        1.54911
F          1.07996       -0.00000        1.54911
H         -0.00000        2.16346        0.11353
H         -0.00000       -2.16346        0.11353
H          0.87780        1.17556       -2.21125
H         -0.87780        1.17556       -2.21125
H         -0.87780       -1.17556       -2.21125
H          0.87780       -1.17556       -2.21125
8
"allyl anion" @ PBE-D3/aug-cc-pVTZ (singlet, C2v)
C          0.00000        0.00000        0.38615
C         -0.00000        1.27668       -0.18082
C         -0.00000       -1.27668       -0.18082
H          0.00000        0.00000        1.48980
H         -0.00000        1.42877       -1.26471
H         -0.00000       -1.42877       -1.26471
H         -0.00000        2.16957        0.44629
H         -0.00000       -2.16957        0.44629
8
"allyl anion" @ PBE-D3/aug-cc-pVTZ (triplet, C2v)
C         -0.00000        0.00000        0.45676
C          0.00000        1.23296       -0.20013
C         -0.00000       -1.23296       -0.20013
H         -0.00000        0.00000        1.55079
H          0.00000        1.28983       -1.28892
H         -0.00000       -1.28983       -1.28892
H          0.00000        2.17706        0.34405
H         -0.00000       -2.17706        0.34405
8
"allyl anion" @ CCSD(T)/aug-cc-pVTZ (singlet, C2v)
H          0.00000       -0.00000        1.48470
C          0.00000       -0.00000        0.38837
C          0.00000        1.27635       -0.18207
C         -0.00000       -1.27635       -0.18207
H          0.00000        2.16195        0.44551
H         -0.00000       -2.16195        0.44551
H          0.00000        1.42176       -1.26057
H         -0.00000       -1.42176       -1.26057
2
H2 dissociation step 1
  H       0.0000000      0.0000000      0.0000000
  H       0.5000000      0.0000000      0.0000000
2
H2 dissociation step 2
  H       0.0000000      0.0000000      0.0000000
  H       0.7000000      0.0000000      0.0000000
2
H2 dissociation step 3
  H       0.0000000      0.0000000      0.0000000
  H       0.9000000      0.0000000      0.0000000
2
H2 dissociation step 4
  H       0.0000000      0.0000000      0.0000000
  H       1.1000000      0.0000000      0.0000000
2
H2 dissociation step 5
  H       0.0000000      0.0000000      0.0000000
  H       1.3000000      0.0000000      0.0000000
2
H2 dissociation step 6
  H       0.0000000      0.0000000      0.0000000
  H       1.5000000      0.0000000      0.0000000
2
H2 dissociation step 7
  H       0.0000000      0.0000000      0.0000000
  H       1.7000000      0.0000000      0.0000000
2
H2 dissociation step 8
  H       0.0000000      0.0000000      0.0000000
  H       1.9000000      0.0000000      0.0000000
2
H2 dissociation step 9
  H       0.0000000      0.0000000      0.0000000
  H       2.1000000      0.0000000      0.0000000
2
H2 dissociation step 10
  H       0.0000000      0.0000000      0.0000000
  H       2.3000000      0.0000000      0.0000000
2
H2 dissociation step 11
  H       0.0000000      0.0000000      0.0000000
  H       2.5000000      0.0000000      0.0000000
2
H2 dissociation step 12
  H       0.0000000      0.0000000      0.0000000
  H       2.7000000      0.0000000      0.0000000
2
H2 dissociation step 13
  H       0.0000000      0.0000000      0.0000000
  H       2.9000000      0.0000000      0.0000000
2
H2 dissociation step 14
  H       0.0000000      0.0000000      0.0000000
  H       3.1000000      0.0000000      0.0000000
2
H2 dissociation step 15
  H       0.0000000      0.0000000      0.0000000
  H       3.3000000      0.0000000      0.0000000
2
H2 dissociation step 16
  H       0.0000000      0.0000000      0.0000000
  H       3.5000000      0.0000000      0.0000000
2
H2 dissociation step 17
  H       0.0000000      0.0000000      0.0000000
  H       3.7000000      0.0000000      0.0000000
2
H2 dissociation step 18
  H       0.0000000      0.0000000      0.0000000
  H       3.9000000      0.0000000      0.0000000
2
H2 dissociation step 19
  H       0.0000000      0.0000000      0.0000000
  H       4.1000000      0.0000000      0.0000000
2
H2 dissociation step 20
  H       0.0000000      0.0000000      0.0000000
  H       4.3000000      0.0000000      0.0000000
6
H2C=CH2 torsion step 1
  C       0.00000        0.00000        0.00000
  C       0.00000        0.00000        1.44002
  H       0.92911        0.00000       -0.58245
  H      -0.92911        0.00000       -0.58245
  H       0.00000       -0.92911        2.02247
  H       0.00000        0.92911        2.02247
6
H2C=CH2 torsion step 2
  C       0.00000        0.00000        0.00000
  C       0.00000        0.00000        1.43189
  H       0.92874        0.00000       -0.58330
  H      -0.92874        0.00000       -0.58330
  H      -0.14529       -0.91731        2.01520
  H       0.14529        0.91731        2.01520
6
H2C=CH2 torsion step 3
  C       0.00000        0.00000        0.00000
  C       0.00000        0.00000        1.40830
  H       0.92810        0.00000       -0.58484
  H      -0.92810        0.00000       -0.58484
  H      -0.28680       -0.88268        1.99314
  H       0.28680        0.88268        1.99314
6
H2C=CH2 torsion step 4
  C       0.00000        0.00000        0.00000
  C       0.00000        0.00000        1.36960
  H       0.92700        0.00000       -0.58750
  H      -0.92700        0.00000       -0.58750
  H      -0.42085       -0.82597        1.95710
  H       0.42085        0.82597        1.95710
6
H2C=CH2 torsion step 5
  C       0.00000        0.00000        0.00000
  C       0.00000        0.00000        1.35822
  H       0.92758        0.00000       -0.58448
  H      -0.92758        0.00000       -0.58448
  H      -0.54522       -0.75043        1.94269
  H       0.54522        0.75043        1.94269
6
H2C=CH2 torsion step 6
  C       0.00000        0.00000        0.00000
  C       0.00000        0.00000        1.34977
  H       0.92811        0.00000       -0.58151
  H      -0.92811        0.00000       -0.58151
  H      -0.65627       -0.65627        1.93128
  H       0.65627        0.65627        1.93128
6
H2C=CH2 torsion step 7
  C       0.00000        0.00000        0.00000
  C       0.00000        0.00000        1.34313
  H       0.92840        0.00000       -0.57892
  H      -0.92840        0.00000       -0.57892
  H      -0.75109       -0.54570        1.92205
  H       0.75109        0.54570        1.92205
6
H2C=CH2 torsion step 8
  C       0.00000        0.00000        0.00000
  C       0.00000        0.00000        1.33846
  H       0.92861        0.00000       -0.57678
  H      -0.92861        0.00000       -0.57678
  H      -0.82740       -0.42158        1.91524
  H       0.82740        0.42158        1.91524
6
H2C=CH2 torsion step 9
  C       0.00000        0.00000        0.00000
  C       0.00000        0.00000        1.33521
  H       0.92873        0.00000       -0.57525
  H      -0.92873        0.00000       -0.57525
  H      -0.88327       -0.28699        1.91046
  H       0.88327        0.28699        1.91046
6
H2C=CH2 torsion step 10
  C       0.00000        0.00000        0.00000
  C       0.00000        0.00000        1.33330
  H       0.92878        0.00000       -0.57434
  H      -0.92878        0.00000       -0.57434
  H      -0.91734       -0.14529        1.90765
  H       0.91734        0.14529        1.90765
6
H2C=CH2 torsion step 11
  C       0.00000        0.00000        0.00000
  C       0.00000        0.00000        1.33269
  H       0.92879        0.00000       -0.57404
  H      -0.92879        0.00000       -0.57404
  H      -0.92879        0.00000        1.90672
  H       0.92879        0.00000        1.90672
3
O3 bending step 1
  O       0.0000000      0.0000000     -0.7357120
  O       0.0000000      0.6371450      0.3678560
  O       0.0000000     -0.6371450      0.3678560
3        
O3 bending step 2   
  O       0.0000000      0.0000000     -0.7164840
  O       0.0000000      0.6846760      0.3582420
  O       0.0000000     -0.6846760      0.3582420
3        
O3 bending step 3   
  O       0.0000000      0.0000000     -0.6958920
  O       0.0000000      0.7309030      0.3479460
  O       0.0000000     -0.7309030      0.3479460
3        
O3 bending step 4   
  O       0.0000000      0.0000000     -0.6739750
  O       0.0000000      0.7757390      0.3369870
  O       0.0000000     -0.7757390      0.3369870
3        
O3 bending step 5   
  O       0.0000000      0.0000000     -0.6507750
  O       0.0000000      0.8190980      0.3253880
  O       0.0000000     -0.8190980      0.3253880
3        
O3 bending step 6   
  O       0.0000000      0.0000000     -0.6263370
  O       0.0000000      0.8608980      0.3131680
  O       0.0000000     -0.8608980      0.3131680
3
O3 bending step 7
  O       0.0000000      0.0000000     -0.6007060
  O       0.0000000      0.9010590      0.3003530
  O       0.0000000     -0.9010590      0.3003530
3
O3 bending step 8
  O       0.0000000      0.0000000     -0.5460650
  O       0.0000000      0.9761630      0.2730330
  O       0.0000000     -0.9761630      0.2730330
3
O3 bending step 9
  O       0.0000000      0.0000000     -0.4872690
  O       0.0000000      1.0438370      0.2436340
  O       0.0000000     -1.0438370      0.2436340
3
O3 bending step 10
  O       0.0000000      0.0000000     -0.4247630
  O       0.0000000      1.1035680      0.2123820
  O       0.0000000     -1.1035680      0.2123820
3
O3 bending step 11
  O       0.0000000      0.0000000     -0.3590260
  O       0.0000000      1.1548990      0.1795130
  O       0.0000000     -1.1548990      0.1795130
3
O3 bending step 12
  O       0.0000000      0.0000000     -0.2905550
  O       0.0000000      1.1974410      0.1452780
  O       0.0000000     -1.1974410      0.1452780
3
O3 bending step 13
  O       0.0000000      0.0000000     -0.2198740
  O       0.0000000      1.2308700      0.1099370
  O       0.0000000     -1.2308700      0.1099370
3
O3 bending step 14
  O       0.0000000      0.0000000     -0.1475190
  O       0.0000000      1.2549310      0.0737590
  O       0.0000000     -1.2549310      0.0737590
